# Supplementary material for: Aggregation Behavior and Application Properties of Novel Glycosylamide Quaternary Ammonium Salts in Aqueous Solution
Source: Molecules. 2024 Jun 9;29(12):2749. doi: 10.3390/molecules29122749 (PMC11206093; doi:10.3390/molecules29122749)
Supplement: Supplementary file 1 [file molecules-29-02749-s001.zip]

Archive with 1 entries (1 files):
- molecules-3025364-supplementary.pdf
